# Supplementary material for: Structural Polymorphism of Guanine Quadruplex-Containing Regions in Human Promoters
Source: Int J Mol Sci. 2022 Dec 16;23(24):16020. doi: 10.3390/ijms232416020 (PMC9786302; doi:10.3390/ijms232416020)
Supplement: Supplementary file 1 [file ijms-23-16020-s001.zip]

Archive with 1 entries (1 files):
- ijms-2048445-supplementary.pdf
